# Supplementary material for: Fungi, bacteria and oomycota opportunistically isolated from the seagrass, Zostera marina
Source: PLoS One. 2020 Jul 22;15(7):e0236135. doi: 10.1371/journal.pone.0236135 (PMC7375540; doi:10.1371/journal.pone.0236135)
Supplement: S1 Table — Here we report the specifics of the culture media used to initially grow each isolate including the media recipe used, the salt source and amount, and the inclusion of dehydrated crushed seagrass and of various antibiotics. We also report the collection date of the initial inoculum, whether the inoculum if tissue (e.g. roots, rhizome, leaves) came from tissue washes, crushed tissue or whole tissue, whether the plated inoculum was associated with an individual Z. marina plant from a core or multiple Z. marina plants from a bag, and finally the DNA extraction kit used to extract DNA from each isolate. (XLSX) [file pone.0236135.s012.xlsx]

## Sheet: TableS1
S1 Table: Collection and media specifications for each microbial isolate associated with Zostera marina
Collection ID	Media recipe	Salt source	5 g/L dehydrated crushed seagrass	50 mg/L ampicillin	50 mg/L trimethoprim	50 mg/L streptomycin	Inoculum Collection Date	Inoculum Tissue Treatment	Inoculum Collection Storage	DNA Extraction Kit
CLE1	Lecithin	Natural 0.45 μM filtered seawater		✔	✔		August 2018	whole	Core	MoBio Power Soil DNA Isolation Kit
CLE10	GPYA	Instant ocean (16g)		✔			October 2017	wash	Bag	Qiagen Plant DNeasy Kit
CLE101	PDA	Instant ocean (16g)		✔			May 2018	crushed	Core	MoBio Power Soil DNA Isolation Kit
CLE102	PDA	Instant ocean (16g)		✔			May 2018	crushed	Core	MoBio Power Soil DNA Isolation Kit
CLE103	PDA	Instant ocean (16g)		✔			May 2018	crushed	Core	MoBio Power Soil DNA Isolation Kit
CLE104	PDA	Instant ocean (32g)		✔			May 2018	crushed	Core	MoBio Power Soil DNA Isolation Kit
CLE105	MEA	Instant ocean (16g)		✔			May 2018	crushed	Core	MoBio Power Soil DNA Isolation Kit
CLE106	PDA	Natural 0.45 μM filtered seawater		✔			May 2018	whole	Bag	MoBio Power Soil DNA Isolation Kit
CLE107	PDA	Natural 0.45 μM filtered seawater		✔			May 2018	whole	Bag	MoBio Power Soil DNA Isolation Kit
CLE108	PDA	Natural 0.45 μM filtered seawater		✔			May 2018	crushed	Bag	MoBio Power Soil DNA Isolation Kit
CLE109	PDA	Natural 0.45 μM filtered seawater		✔			May 2018	crushed	Bag	MoBio Power Soil DNA Isolation Kit
CLE110	PDA	Natural 0.45 μM filtered seawater		✔			May 2018	crushed	Bag	MoBio Power Soil DNA Isolation Kit
CLE111	PDA	Instant ocean (16g)		✔			May 2018	whole	Bag	MoBio Power Soil DNA Isolation Kit
CLE112	PDA	No salt		✔			May 2018	crushed	Bag	MoBio Power Soil DNA Isolation Kit
CLE113	MEA	No salt		✔			May 2018	whole	Bag	Zymo Xpedition Fungal/Bacterial DNA Mini Prep Kit
CLE114	MEA	No salt		✔			May 2018	whole	Bag	MoBio Power Soil DNA Isolation Kit
CLE115	PDA	Natural 0.45 μM filtered seawater		✔			May 2018	whole	Core	MoBio Power Soil DNA Isolation Kit
CLE116	PDA	Natural 0.45 μM filtered seawater		✔			May 2018	whole	Core	MoBio Power Soil DNA Isolation Kit
CLE117	PDA	Instant ocean (8g)		✔			May 2018	whole	Core	MoBio Power Soil DNA Isolation Kit
CLE118	PDA	No salt		✔			May 2018	whole	Core	MoBio Power Soil DNA Isolation Kit
CLE119	PDA	No salt		✔			May 2018	N/A	Core	MoBio Power Soil DNA Isolation Kit
CLE12	PDA	No salt		✔			May 2018	crushed	Core	MoBio Power Soil DNA Isolation Kit
CLE120	PDA	No salt		✔			May 2018	N/A	Core	MoBio Power Soil DNA Isolation Kit
CLE121	PDA	No salt		✔			May 2018	N/A	Core	MoBio Power Soil DNA Isolation Kit
CLE122	PDA	No salt		✔			May 2018	N/A	Core	MoBio Power Soil DNA Isolation Kit
CLE123	1% tryptone	Instant ocean (16g)		✔	✔		July 2018	whole	Bag	MoBio Power Soil DNA Isolation Kit
CLE125	1% tryptone	Instant ocean (16g)		✔	✔		July 2018	whole	Bag	MoBio Power Soil DNA Isolation Kit
CLE126	1% tryptone	Instant ocean (16g)		✔	✔		July 2018	whole	Core	MoBio Power Soil DNA Isolation Kit
CLE127	PDA	Natural 0.45 μM filtered seawater		✔	✔		July 2018	whole	Bag	MoBio Power Soil DNA Isolation Kit
CLE128	PDA	Natural 0.45 μM filtered seawater		✔	✔		July 2018	whole	Bag	MoBio Power Soil DNA Isolation Kit
CLE129	PDA	Natural 0.45 μM filtered seawater		✔	✔		July 2018	whole	Bag	MoBio Power Soil DNA Isolation Kit
CLE13	PDA	Instant ocean (32g)		✔			May 2018	crushed	Core	MoBio Power Soil DNA Isolation Kit
CLE130	PDA	Natural 0.45 μM filtered seawater		✔	✔		July 2018	whole	Bag	MoBio Power Soil DNA Isolation Kit
CLE131	PDA	Natural 0.45 μM filtered seawater		✔	✔		July 2018	whole	Bag	MoBio Power Soil DNA Isolation Kit
CLE132	1% tryptone	Instant ocean (16g)		✔	✔		July 2018	whole	Core	MoBio Power Soil DNA Isolation Kit
CLE133	1% tryptone	Instant ocean (16g)		✔	✔		July 2018	whole	Bag	MoBio Power Soil DNA Isolation Kit
CLE134	Lecithin	Instant ocean (16g)		✔	✔		July 2018	whole	Core	MoBio Power Soil DNA Isolation Kit
CLE135	Palm Oil	Instant ocean (16g)		✔	✔		July 2018	whole	Core	MoBio Power Soil DNA Isolation Kit
CLE136	Palm Oil	Instant ocean (16g)		✔	✔		July 2018	N/A	Core	MoBio Power Soil DNA Isolation Kit
CLE137	Lecithin	Instant ocean (16g)		✔	✔		July 2018	N/A	Core	MoBio Power Soil DNA Isolation Kit
CLE138	Lecithin	Instant ocean (16g)		✔	✔		July 2018	N/A	Core	MoBio Power Soil DNA Isolation Kit
CLE139	Palm Oil	Natural 0.45 μM filtered seawater		✔	✔		July 2018	crushed	Core	MoBio Power Soil DNA Isolation Kit
CLE14	MEA	Instant ocean (16g)		✔			May 2018	whole	Bag	Zymo Xpedition Fungal/Bacterial DNA Mini Prep Kit
CLE140	Palm Oil	Natural 0.45 μM filtered seawater		✔	✔		July 2018	whole	Core	MoBio Power Soil DNA Isolation Kit
CLE141	Palm Oil	Natural 0.45 μM filtered seawater		✔	✔		July 2018	whole	Core	MoBio Power Soil DNA Isolation Kit
CLE142	Palm Oil	Natural 0.45 μM filtered seawater		✔	✔		July 2018	whole	Core	MoBio Power Soil DNA Isolation Kit
CLE143	PDA	No salt		✔			May 2018	whole	Bag	MoBio Power Soil DNA Isolation Kit
CLE144	MEA	Instant ocean (16g)		✔			May 2018	N/A	Core	MoBio Power Soil DNA Isolation Kit
CLE145	MEA	Instant ocean (16g)		✔			May 2018	crushed	Bag	MoBio Power Soil DNA Isolation Kit
CLE146	PDA	Natural 0.45 μM filtered seawater		✔	✔		May 2018	whole	Core	MoBio Power Soil DNA Isolation Kit
CLE147	Palm Oil	Instant ocean (16g)		✔	✔		July 2018	N/A	Core	MoBio Power Soil DNA Isolation Kit
CLE148	Lecithin	Instant ocean (16g)		✔	✔		July 2018	whole	Core	MoBio Power Soil DNA Isolation Kit
CLE149	PDA	No salt		✔			May 2018	N/A	Core	MoBio Power Soil DNA Isolation Kit
CLE15	MEA	Instant ocean (16g)		✔			May 2018	whole	Bag	MoBio Power Soil DNA Isolation Kit
CLE150	PDA	No salt		✔			May 2018	N/A	Core	MoBio Power Soil DNA Isolation Kit
CLE151	PDA	Instant ocean (16g)		✔			May 2018	crushed	Core	MoBio Power Soil DNA Isolation Kit
CLE152	PDA	Instant ocean (16g)		✔			May 2018	crushed	Core	MoBio Power Soil DNA Isolation Kit
CLE153	MEA	No salt		✔			May 2018	crushed	Core	Zymo Xpedition Fungal/Bacterial DNA Mini Prep Kit
CLE154	PDA	Natural 0.45 μM filtered seawater		✔			May 2018	crushed	Bag	MoBio Power Soil DNA Isolation Kit
CLE155	PDA	No salt		✔			May 2018	whole	Bag	MoBio Power Soil DNA Isolation Kit
CLE156	PDA	No salt		✔			May 2018	crushed	Bag	MoBio Power Soil DNA Isolation Kit
CLE157	PDA	Instant ocean (16g)		✔			May 2018	N/A	Core	MoBio Power Soil DNA Isolation Kit
CLE158	MEA	Instant ocean (16g)		✔			May 2018	whole	Bag	MoBio Power Soil DNA Isolation Kit
CLE159	MEA	No salt		✔			May 2018	crushed	Bag	Zymo Xpedition Fungal/Bacterial DNA Mini Prep Kit
CLE16	MEA	Instant ocean (16g)		✔			May 2018	whole	Bag	MoBio Power Soil DNA Isolation Kit
CLE160	PDA	Instant ocean (16g)		✔			May 2018	crushed	Bag	MoBio Power Soil DNA Isolation Kit
CLE161	PDA	Natural 0.45 μM filtered seawater		✔			May 2018	whole	Core	MoBio Power Soil DNA Isolation Kit
CLE162	PDA	Natural 0.45 μM filtered seawater		✔			May 2018	whole	Core	MoBio Power Soil DNA Isolation Kit
CLE163	PDA	Instant ocean (8g)		✔			May 2018	whole	Core	MoBio Power Soil DNA Isolation Kit
CLE164	MEA	No salt		✔			May 2018	whole	Core	MoBio Power Soil DNA Isolation Kit
CLE165	PDA	No salt		✔			May 2018	whole	Core	MoBio Power Soil DNA Isolation Kit
CLE167	MEA	No salt		✔			May 2018	N/A	Core	Zymo Xpedition Fungal/Bacterial DNA Mini Prep Kit
CLE17	PDA	Instant ocean (32g)		✔			May 2018	whole	Core	MoBio Power Soil DNA Isolation Kit
CLE170	1% tryptone	Instant ocean (16g)		✔	✔		July 2018	whole	Bag	MoBio Power Soil DNA Isolation Kit
CLE171	PDA	Natural 0.45 μM filtered seawater		✔	✔		July 2018	whole	Bag	MoBio Power Soil DNA Isolation Kit
CLE172	PDA	Natural 0.45 μM filtered seawater		✔	✔		July 2018	whole	Bag	MoBio Power Soil DNA Isolation Kit
CLE173	Lecithin	Instant ocean (16g)		✔	✔		July 2018	N/A	Core	MoBio Power Soil DNA Isolation Kit
CLE174	Palm Oil	Instant ocean (16g)		✔	✔		July 2018	crushed	Core	MoBio Power Soil DNA Isolation Kit
CLE175	Palm Oil	Instant ocean (16g)		✔	✔		July 2018	crushed	Core	MoBio Power Soil DNA Isolation Kit
CLE176	Palm Oil	Instant ocean (16g)		✔	✔		July 2018	crushed	Core	MoBio Power Soil DNA Isolation Kit
CLE18	PDA	No salt		✔			May 2018	N/A	Core	MoBio Power Soil DNA Isolation Kit
CLE19	1% tryptone	Instant ocean (16g)		✔	✔		July 2018	whole	Core	MoBio Power Soil DNA Isolation Kit
CLE2	PCA	Natural 0.45 μM filtered seawater		✔		✔	January 2019	whole	Bag	Qiagen DNeasy PowerSoil Pro Kit
CLE20	1% tryptone	Instant ocean (16g)		✔	✔		July 2018	whole	Core	MoBio Power Soil DNA Isolation Kit
CLE24	Palm Oil	Natural 0.45 μM filtered seawater		✔	✔		July 2018	crushed	Core	MoBio Power Soil DNA Isolation Kit
CLE25	Palm Oil	Instant ocean (16g)		✔	✔		July 2018	whole	Core	MoBio Power Soil DNA Isolation Kit
CLE26	Palm Oil	Instant ocean (16g)		✔	✔		July 2018	whole	Core	MoBio Power Soil DNA Isolation Kit
CLE28	Lecithin	Instant ocean (16g)		✔	✔		July 2018	whole	Core	MoBio Power Soil DNA Isolation Kit
CLE29	1% tryptone	Instant ocean (16g)	✔	✔	✔		August 2018	whole	Bag	MoBio Power Soil DNA Isolation Kit
CLE3	PCA	Natural 0.45 μM filtered seawater		✔		✔	January 2019	whole	Bag	Qiagen DNeasy PowerSoil Pro Kit
CLE30	1% tryptone	Instant ocean (16g)	✔	✔	✔		August 2018	whole	Bag	MoBio Power Soil DNA Isolation Kit
CLE31	MEA	Instant ocean (16g)		✔			May 2018	N/A	Core	Zymo Xpedition Fungal/Bacterial DNA Mini Prep Kit
CLE32	MEA	Instant ocean (16g)		✔			May 2018	wash	Core	MoBio Power Soil DNA Isolation Kit
CLE33	PDA	Natural 0.45 μM filtered seawater		✔	✔		July 2018	whole	Bag	MoBio Power Soil DNA Isolation Kit
CLE34	PDA	Natural 0.45 μM filtered seawater		✔	✔		July 2018	whole	Bag	MoBio Power Soil DNA Isolation Kit
CLE35	Lecithin	Instant ocean (16g)		✔	✔		July 2018	crushed	Core	MoBio Power Soil DNA Isolation Kit
CLE36	GPYA	Instant ocean (16g)		✔			October 2017	whole	Bag	Qiagen Plant DNeasy Kit
CLE37	MEA	Instant ocean (32g)		✔			May 2018	crushed	Core	Zymo Xpedition Fungal/Bacterial DNA Mini Prep Kit
CLE39	MEA	Instant ocean (16g)		✔			May 2018	crushed	Core	Zymo Xpedition Fungal/Bacterial DNA Mini Prep Kit
CLE4	PDA	Natural 0.45 μM filtered seawater		✔			May 2018	whole	Bag	MoBio Power Soil DNA Isolation Kit
CLE40	PDA	No salt		✔			May 2018	crushed	Bag	MoBio Power Soil DNA Isolation Kit
CLE41	MEA	No salt		✔			May 2018	crushed	Bag	Zymo Xpedition Fungal/Bacterial DNA Mini Prep Kit
CLE42	PDA	Natural 0.45 μM filtered seawater		✔			May 2018	whole	Core	MoBio Power Soil DNA Isolation Kit
CLE43	PDA	No salt		✔			May 2018	wash	Core	MoBio Power Soil DNA Isolation Kit
CLE44	MEA	Instant ocean (8g)		✔			May 2018	wash	Core	MoBio Power Soil DNA Isolation Kit
CLE47	Palm Oil	Natural 0.45 μM filtered seawater		✔	✔		July 2018	whole	Core	MoBio Power Soil DNA Isolation Kit
CLE48	Lecithin	Natural 0.45 μM filtered seawater		✔	✔		August 2018	whole	Core	MoBio Power Soil DNA Isolation Kit
CLE5	PDA	No salt		✔			May 2018	whole	Bag	MoBio Power Soil DNA Isolation Kit
CLE52	Palm Oil	Natural 0.45 μM filtered seawater		✔	✔		July 2018	whole	Core	MoBio Power Soil DNA Isolation Kit
CLE53	Palm Oil	Instant ocean (16g)		✔	✔		July 2018	N/A	Core	MoBio Power Soil DNA Isolation Kit
CLE55	GPYA	Instant ocean (16g)		✔			October 2017	wash	Bag	Qiagen Plant DNeasy Kit
CLE56	GPYA	Instant ocean (16g)		✔			October 2017	wash	Bag	Qiagen Plant DNeasy Kit
CLE57	MEA	Instant ocean (32g)		✔			May 2018	crushed	Core	Zymo Xpedition Fungal/Bacterial DNA Mini Prep Kit
CLE58	PDA	Natural 0.45 μM filtered seawater		✔			May 2018	crushed	Bag	MoBio Power Soil DNA Isolation Kit
CLE59	PDA	Natural 0.45 μM filtered seawater		✔			May 2018	crushed	Bag	MoBio Power Soil DNA Isolation Kit
CLE6	MEA	Instant ocean (16g)		✔			October 2017	wash	Bag	Qiagen Plant DNeasy Kit
CLE60	PDA	Natural 0.45 μM filtered seawater		✔			May 2018	crushed	Bag	MoBio Power Soil DNA Isolation Kit
CLE61	MEA	Instant ocean (16g)		✔			May 2018	crushed	Bag	MoBio Power Soil DNA Isolation Kit
CLE62	PDA	Natural 0.45 μM filtered seawater		✔			May 2018	whole	Core	MoBio Power Soil DNA Isolation Kit
CLE63	Zostera marina agar	Natural 0.45 μM filtered seawater		✔			May 2018	crushed	Core	MoBio Power Soil DNA Isolation Kit
CLE64	MEA	No salt		✔			May 2018	N/A	Core	MoBio Power Soil DNA Isolation Kit
CLE65	PDA	Natural 0.45 μM filtered seawater		✔	✔		July 2018	whole	Bag	MoBio Power Soil DNA Isolation Kit
CLE66	PDA	Natural 0.45 μM filtered seawater		✔	✔		July 2018	whole	Bag	MoBio Power Soil DNA Isolation Kit
CLE68	Lecithin	Instant ocean (16g)		✔	✔		July 2018	whole	Core	MoBio Power Soil DNA Isolation Kit
CLE69	Palm Oil	Natural 0.45 μM filtered seawater		✔	✔		July 2018	N/A	Core	MoBio Power Soil DNA Isolation Kit
CLE7	MEA	Instant ocean (16g)		✔			October 2017	wash	Bag	Qiagen Plant DNeasy Kit
CLE70	Lecithin	Instant ocean (16g)		✔	✔		July 2018	N/A	Core	MoBio Power Soil DNA Isolation Kit
CLE71	Palm Oil	Natural 0.45 μM filtered seawater		✔	✔		July 2018	whole	Core	MoBio Power Soil DNA Isolation Kit
CLE72	Lecithin	Instant ocean (16g)		✔	✔		July 2018	whole	Core	MoBio Power Soil DNA Isolation Kit
CLE73	Palm Oil	Instant ocean (16g)		✔	✔		July 2018	crushed	Core	MoBio Power Soil DNA Isolation Kit
CLE74	Lecithin	Instant ocean (16g)		✔	✔		July 2018	crushed	Core	MoBio Power Soil DNA Isolation Kit
CLE75	Lecithin	Natural 0.45 μM filtered seawater		✔	✔		August 2018	whole	Core	MoBio Power Soil DNA Isolation Kit
CLE76	Lecithin	Natural 0.45 μM filtered seawater		✔	✔		August 2018	whole	Core	MoBio Power Soil DNA Isolation Kit
CLE77	Lecithin	Natural 0.45 μM filtered seawater		✔	✔		August 2018	N/A	Core	MoBio Power Soil DNA Isolation Kit
CLE78	1% tryptone	Instant ocean (16g)	✔	✔	✔		August 2018	whole	Bag	MoBio Power Soil DNA Isolation Kit
CLE8	GPYA	Instant ocean (16g)		✔			October 2017	wash	Bag	Qiagen Plant DNeasy Kit
CLE80	MEA	Instant ocean (16g)		✔			October 2017	N/A	Bag	Qiagen Plant DNeasy Kit
CLE81	MEA	Instant ocean (16g)		✔			May 2018	crushed	Core	MoBio Power Soil DNA Isolation Kit
CLE82	MEA	No salt		✔			May 2018	N/A	Core	MoBio Power Soil DNA Isolation Kit
CLE83	1% tryptone	Instant ocean (16g)		✔	✔		July 2018	whole	Bag	MoBio Power Soil DNA Isolation Kit
CLE84	PDA	Natural 0.45 μM filtered seawater		✔	✔		July 2018	whole	Bag	MoBio Power Soil DNA Isolation Kit
CLE85	Lecithin	Instant ocean (16g)		✔	✔		July 2018	whole	Core	MoBio Power Soil DNA Isolation Kit
CLE87	PDA	No salt		✔			May 2018	N/A	Core	MoBio Power Soil DNA Isolation Kit
CLE88	MEA	Instant ocean (16g)		✔			May 2018	crushed	Core	Zymo Xpedition Fungal/Bacterial DNA Mini Prep Kit
CLE89	MEA	Instant ocean (8g)		✔			May 2018	crushed	Core	MoBio Power Soil DNA Isolation Kit
CLE90	PDA	Natural 0.45 μM filtered seawater		✔			May 2018	crushed	Bag	MoBio Power Soil DNA Isolation Kit
CLE92	MEA	No salt		✔			May 2018	N/A	Core	MoBio Power Soil DNA Isolation Kit
CLE94	PDA	Natural 0.45 μM filtered seawater		✔	✔		July 2018	whole	Bag	MoBio Power Soil DNA Isolation Kit
CLE95	PDA	Natural 0.45 μM filtered seawater		✔	✔		July 2018	whole	Bag	MoBio Power Soil DNA Isolation Kit
CLE98	GPYA	Instant ocean (16g)		✔			October 2017	wash	Bag	Qiagen Plant DNeasy Kit
