# Supplementary material for: Fungi, bacteria and oomycota opportunistically isolated from the seagrass, Zostera marina
Source: PLoS One. 2020 Jul 22;15(7):e0236135. doi: 10.1371/journal.pone.0236135 (PMC7375540; doi:10.1371/journal.pone.0236135)
Supplement: S3 Table — Here we report information about the fungal 28S rRNA gene sequences used here to generate Figs 3–6 and S7–10 which represent fungal strains previously isolated from seagrasses. We note the seagrass species and tissue material (e.g. leaf, root, matte or rhizomes) the fungus was isolated from, as well as the taxonomic information (Class, Order, Molecular ID, Strain), GenBank accession number and the study of origin for each fungal 28S rRNA gene sequence. (XLSX) [file pone.0236135.s014.xlsx]

## Sheet: Sheet1
S3 Table: Sequences from fungi isolated from seagrasses used in molecular phylogeny
Seagrass Species	Tissue	Class	Order	Molecular ID	Strain	GenBank Accession (LSU)	Study
Enhalus acoroides	Leaf	Dothideomycetes	Venturiales	Scolecobasidium sp.	KH00281	GU017543	Sakayaroj et al. (2010)
Enhalus acoroides	Leaf	Dothideomycetes	Venturiales	Scolecobasidium sp.	KH00283	GU017545	Sakayaroj et al. (2010)
Enhalus acoroides	Leaf	Dothideomycetes	Pleosporales	Phoma sp.	KH00184	GU017528	Sakayaroj et al. (2010)
Enhalus acoroides	Leaf	Dothideomycetes	Pleosporales	Pleosporales sp.	KH00265	GU017538	Sakayaroj et al. (2010)
Enhalus acoroides	Leaf	Dothideomycetes	Pleosporales	Bipolaris sp.	KH00278	GU017540	Sakayaroj et al. (2010)
Enhalus acoroides	Leaf	Dothideomycetes	Pleosporales	Phaeosphaeriopsis sp.	KH00317	GU017566	Sakayaroj et al. (2010)
Posidonia oceanica	Matte	Dothideomycetes	Pleosporales	Pyrenochaetopsis sp.	MUT 4273	KJ395496	Gnavi et al. (2014)
Posidonia oceanica	Matte	Dothideomycetes	Pleosporales	Didymellaceae sp.	MUT 4313	KF636771	Gnavi et al. (2014)
Posidonia oceanica	Rhizomes	Dothideomycetes	Pleosporales	Massarina rubi	MUT 4323	KF636772	Gnavi et al. (2014)
Posidonia oceanica	Matte	Dothideomycetes	Pleosporales	Pyrenochaeta sp.	MUT 4378	KF636773	Gnavi et al. (2014)
Posidonia oceanica	Matte	Dothideomycetes	Pleosporales	Pleospora typhicola	MUT 4379	KF636774	Gnavi et al. (2014)
Posidonia oceanica	Matte	Dothideomycetes	Pleosporales	Pyrenochaeta acicola	MUT 4382	KJ395497	Gnavi et al. (2014)
Posidonia oceanica	Rhizomes	Dothideomycetes	Pleosporales	Roussoellaceae sp.	MUT 4397	KF636775	Gnavi et al. (2014)
Posidonia oceanica	Matte	Dothideomycetes	Pleosporales	Cucurbitariaceae sp.	MUT 4403	KF636780	Gnavi et al. (2014)
Posidonia oceanica	Rhizomes	Dothideomycetes	Pleosporales	Phaeosphaeriaceae sp.	MUT 4404	KF636781	Gnavi et al. (2014)
Posidonia oceanica	Rhizomes	Dothideomycetes	Pleosporales	Massarina sp.	MUT 4405	KF636782	Gnavi et al. (2014)
Posidonia oceanica	Matte	Dothideomycetes	Pleosporales	Biatriospora sp.	MUT 4407	KF636783	Gnavi et al. (2014)
Posidonia oceanica	Matte	Dothideomycetes	Pleosporales	Pleosporales sp.	MUT 4417	KF636785	Gnavi et al. (2014)
Posidonia oceanica	Rhizomes	Dothideomycetes	Pleosporales	Roussoellaceae sp.	MUT 4419	KF636786	Gnavi et al. (2014)
Posidonia oceanica	Matte	Dothideomycetes	Pleosporales	Lentitheciaceae sp.	MUT 4420	KF636787	Gnavi et al. (2014)
Posidonia oceanica	Root	Dothideomycetes	Pleosporales	Posidoniomyces atricolor	P31	KC736945	Vohník et al. (2016)
Posidonia oceanica	Root	Dothideomycetes	Pleosporales	Posidoniomyces atricolor	P09	KC736940	Vohník et al. (2016)
Posidonia oceanica	Root	Dothideomycetes	Pleosporales	Posidoniomyces atricolor	P11	KC736942	Vohník et al. (2016)
Posidonia oceanica	Root	Dothideomycetes	Pleosporales	Posidoniomyces atricolor	P10	KC736941	Vohník et al. (2016)
Posidonia oceanica	Root	Dothideomycetes	Pleosporales	Posidoniomyces atricolor	P15	KC736943	Vohník et al. (2016)
Posidonia oceanica	Root	Dothideomycetes	Pleosporales	Posidoniomyces atricolor	P20	KC736944	Vohník et al. (2016)
﻿Cymodocea serrulata	Leaf	Dothideomycetes	Pleosporales	Didymellaceae sp.	ES155	JQ733442	Supaphon et al. (2017)
﻿Cymodocea serrulata	Leaf	Dothideomycetes	Pleosporales	Pleosporales sp.	ES62	JQ733429	Supaphon et al. (2017)
﻿Enhalus acoroides	Leaf	Dothideomycetes	Pleosporales	Pleosporales sp.	ES146	JQ733401	Supaphon et al. (2017)
﻿Enhalus acoroides	Leaf	Dothideomycetes	Pleosporales	Cochliobolus sp.	ES127	JQ733394	Supaphon et al. (2017)
﻿Halophila ovalis	Leaf	Dothideomycetes	Pleosporales	Letendraea sp.	ES11	JQ733388	Supaphon et al. (2017)
﻿Halophila ovalis	Leaf	Dothideomycetes	Pleosporales	Letendraea sp.	ES140	JQ733399	Supaphon et al. (2017)
﻿Halophila ovalis	Leaf	Dothideomycetes	Pleosporales	Pleosporales sp.	ES67	JQ733441	Supaphon et al. (2017)
﻿Halophila ovalis	Leaf	Dothideomycetes	Pleosporales	Cochliobolus verruculosus	ES68	JQ733430	Supaphon et al. (2017)
﻿Halophila ovalis	Leaf	Dothideomycetes	Pleosporales	Cochliobolus sp.	ES195	JQ733415	Supaphon et al. (2017)
﻿Halophila ovalis	Leaf	Dothideomycetes	Pleosporales	Bipolaris sp.	ES64	JQ419762	Supaphon et al. (2017)
﻿Halophila ovalis	Leaf	Dothideomycetes	Pleosporales	Pleosporales sp.	ES39	JQ733426	Supaphon et al. (2017)
﻿Thalassia hemprichii	Leaf	Dothideomycetes	Pleosporales	Letendraea helminthicola	ES112	JQ733389	Supaphon et al. (2017)
﻿Thalassia hemprichii	Leaf	Dothideomycetes	Pleosporales	Pleosporales sp.	ES152	JQ733440	Supaphon et al. (2017)
﻿Thalassia hemprichii	Leaf	Dothideomycetes	Pleosporales	Cochliobolus verruculosus	ES61	JQ733428	Supaphon et al. (2017)
﻿Thalassia hemprichii	Rhizome	Dothideomycetes	Pleosporales	Cochliobolus sp.	ES50	JQ733427	Supaphon et al. (2017)
Posidonia oceanica	Root	Dothideomycetes	Pleosporales	Posidoniomyces atricolor	BRK-21	MK656107	Vohník et al. (2019)
Posidonia oceanica	Root	Dothideomycetes	Pleosporales	Posidoniomyces atricolor	BRK-61	MK656108	Vohník et al. (2019)
Posidonia oceanica	Root	Dothideomycetes	Pleosporales	Posidoniomyces atricolor	BRK-93	MK656109	Vohník et al. (2019)
Posidonia oceanica	Root	Dothideomycetes	Pleosporales	Posidoniomyces atricolor	BRK-97	MK656110	Vohník et al. (2019)
Enhalus acoroides	Leaf	Dothideomycetes	Capnodiales	Mycosphaerella sp.	KH00254	GU017536	Sakayaroj et al. (2010)
Enhalus acoroides	Leaf	Dothideomycetes	Capnodiales	Cladosporium sp.	KH00277	GU017539	Sakayaroj et al. (2010)
Enhalus acoroides	Leaf	Dothideomycetes	Capnodiales	Cladosporium sphaerospermum	KH00280	GU017542	Sakayaroj et al. (2010)
Enhalus acoroides	Leaf	Dothideomycetes	Capnodiales	Cladosporium sp.	KH00290	GU017546	Sakayaroj et al. (2010)
Enhalus acoroides	Leaf	Dothideomycetes	Capnodiales	Mycosphaerellaceae sp.	KH00300	GU017553	Sakayaroj et al. (2010)
Posidonia oceanica	Matte	Dothideomycetes	Capnodiales	Ramularia endophylla	MUT 4389	KJ395498	Gnavi et al. (2014)
﻿Halophila ovalis	Leaf	Dothideomycetes	Capnodiales	Cladosporium cladosporioides	ES196	JQ733416	Supaphon et al. (2017)
﻿Halophila ovalis	Leaf	Dothideomycetes	Capnodiales	Cladosporium cladosporioides	ES175	JQ733411	Supaphon et al. (2017)
﻿Halophila ovalis	Leaf	Dothideomycetes	Capnodiales	Cladosporium sphaerospermum	ES15	JQ733404	Supaphon et al. (2017)
﻿Halophila ovalis	Leaf	Dothideomycetes	Capnodiales	Toxicocladosporium irritans	ES131	JQ733396	Supaphon et al. (2017)
﻿Thalassia hemprichii	Leaf	Dothideomycetes	Capnodiales	Microxyphium sp.	ES171	JQ733408	Supaphon et al. (2017)
﻿Thalassia hemprichii	Leaf	Dothideomycetes	Capnodiales	Dothideomycetes sp.	ES90	JQ733439	Supaphon et al. (2017)
﻿Thalassia hemprichii	Leaf	Dothideomycetes	Capnodiales	Cladosporium sp.	ES20	JQ733418	Supaphon et al. (2017)
Enhalus acoroides	Leaf	Eurotiomycetes	Eurotiales	Aspergillus penicillioides	KH00251	GU017535	Sakayaroj et al. (2010)
Enhalus acoroides	Leaf	Eurotiomycetes	Eurotiales	Aspergillus penicillioides	KH00256	GU017537	Sakayaroj et al. (2010)
Enhalus acoroides	Leaf	Eurotiomycetes	Eurotiales	Aspergillus penicillioides	KH00279	GU017541	Sakayaroj et al. (2010)
Enhalus acoroides	Leaf	Agaricomycetes	Russulales	Peniophora sp.	KH00302	GU017554	Sakayaroj et al. (2010)
Enhalus acoroides	Leaf	Eurotiomycetes	Eurotiales	Penicillium sp.	KH00303	GU017555	Sakayaroj et al. (2010)
Enhalus acoroides	Leaf	Eurotiomycetes	Eurotiales	Penicillium sp.	KH00304	GU017556	Sakayaroj et al. (2010)
Enhalus acoroides	Leaf	Eurotiomycetes	Eurotiales	Penicillium sp.	KH00309	GU017558	Sakayaroj et al. (2010)
Enhalus acoroides	Leaf	Eurotiomycetes	Eurotiales	Penicillium sp.	KH00310	GU017559	Sakayaroj et al. (2010)
Enhalus acoroides	Leaf	Eurotiomycetes	Eurotiales	Penicillium sp.	KH00311	GU017560	Sakayaroj et al. (2010)
Enhalus acoroides	Leaf	Eurotiomycetes	Eurotiales	Penicillium sp.	KH00312	GU017561	Sakayaroj et al. (2010)
Enhalus acoroides	Leaf	Eurotiomycetes	Eurotiales	Penicillium sp.	KH00313	GU017562	Sakayaroj et al. (2010)
Enhalus acoroides	Leaf	Eurotiomycetes	Eurotiales	Penicillium sp.	KH00314	GU017563	Sakayaroj et al. (2010)
Enhalus acoroides	Leaf	Eurotiomycetes	Eurotiales	Penicillium sp.	KH00315	GU017564	Sakayaroj et al. (2010)
Enhalus acoroides	Leaf	Eurotiomycetes	Eurotiales	Penicillium sp.	KH00319	GU017567	Sakayaroj et al. (2010)
﻿Halophila ovalis	Leaf	Eurotiomycetes	Eurotiales	Penicillium sp.	ES9	JQ733433	Supaphon et al. (2017)
﻿Halophila ovalis	Leaf	Eurotiomycetes	Eurotiales	Paecilomyces sp.	ES133	JQ733397	Supaphon et al. (2017)
﻿Thalassia hemprichii	Leaf	Eurotiomycetes	Eurotiales	Penicillium sp.	ES105	JQ733386	Supaphon et al. (2017)
Enhalus acoroides	Leaf	Eurotiomycetes	Chaetothyriales	Herpotrichiellaceae sp.	KH00305	GU017557	Sakayaroj et al. (2010)
Posidonia oceanica	Rhizomes	Leotiomycetes	Helotiales	Cadophora sp.	MUT 4401	KF636778	Gnavi et al. (2014)
Posidonia oceanica	Matte	Leotiomycetes	Helotiales	Cadophora sp.	MUT 4402	KF636779	Gnavi et al. (2014)
Posidonia oceanica	Matte	Leotiomycetes	Helotiales	Rhexocercosporidium carotae	MUT 4411	KF636776	Gnavi et al. (2014)
Posidonia oceanica	Rhizomes	Leotiomycetes	Helotiales	Cadophora sp.	MUT 4412	KF636777	Gnavi et al. (2014)
Posidonia oceanica	Rhizomes	Leotiomycetes	Helotiales	Crocicreas sp.	MUT 4415	KJ395499	Gnavi et al. (2014)
Posidonia oceanica	Rhizomes	Leotiomycetes	Helotiales	Crocicreas sp.	MUT 4416	KF636784	Gnavi et al. (2014)
﻿Halophila ovalis	Leaf	Saccharomycetes	Saccharomycetales	Pichia sp.	ES179	JQ733412	Supaphon et al. (2017)
﻿Cymodocea serrulata	Leaf	Sordariomycetes	Xylariales	Apiospora sp.	ES149	JQ733403	Supaphon et al. (2017)
﻿Enhalus acoroides	Leaf	Sordariomycetes	Xylariales	Hypoxylon fragiforme	ES116	JQ733391	Supaphon et al. (2017)
﻿Enhalus acoroides	Leaf	Sordariomycetes	Xylariales	Hypoxylon monticulosum	ES106	JQ733387	Supaphon et al. (2017)
﻿Enhalus acoroides	Leaf	Sordariomycetes	Xylariales	Pestalotiopsis theae	ES148	JQ733402	Supaphon et al. (2017)
﻿Halophila ovalis	Leaf	Sordariomycetes	Xylariales	Xylaria sp.	ES204	JQ733419	Supaphon et al. (2017)
﻿Halophila ovalis	Leaf	Sordariomycetes	Xylariales	Xylariaceae sp.	ES98	JQ733434	Supaphon et al. (2017)
﻿Halophila ovalis	Leaf	Sordariomycetes	Xylariales	Annulohypoxylon atroroseum	ES163	JQ419763	Supaphon et al. (2017)
﻿Halophila ovalis	Leaf	Sordariomycetes	Xylariales	Pestalotiopsis sp.	ES143	JQ733400	Supaphon et al. (2017)
﻿Halophila ovalis	Leaf	Sordariomycetes	Xylariales	Pestalotiopsis sp.	ES135	JQ733398	Supaphon et al. (2017)
﻿Thalassia hemprichii	Leaf	Sordariomycetes	Xylariales	Xylariaceae sp.	ES86	JQ733432	Supaphon et al. (2017)
Enhalus acoroides	Leaf	Sordariomycetes	Trichosphaeriales	Nigrospora sp.	KH00291	GU017547	Sakayaroj et al. (2010)
Enhalus acoroides	Leaf	Sordariomycetes	Trichosphaeriales	Nigrospora sp.	KH00292	GU017548	Sakayaroj et al. (2010)
﻿Enhalus acoroides	Leaf	Sordariomycetes	Trichosphaeriales	Nigrospora sp.	ES70	JQ733431	Supaphon et al. (2017)
﻿Thalassia hemprichii	Leaf	Sordariomycetes	Trichosphaeriales	Nigrospora sp.	ES31	JQ733425	Supaphon et al. (2017)
Posidonia oceanica	Root	Sordariomycetes	Lulworthiales	Lulworthiales sp.	P32	KC736946	Vohník et al. (2016)
Posidonia oceanica	Root	Sordariomycetes	Lulworthiales	Lulworthiales sp.	P01	KC736937	Vohník et al. (2016)
Posidonia oceanica	Root	Sordariomycetes	Lulworthiales	Lulworthiales sp.	P02	KC736938	Vohník et al. (2016)
Posidonia oceanica	Root	Sordariomycetes	Lulworthiales	Lulworthiales sp.	P04	KC736939	Vohník et al. (2016)
Enhalus acoroides	Leaf	Sordariomycetes	Hypocreales	Hypocreales sp.	KH00177	GU017527	Sakayaroj et al. (2010)
Enhalus acoroides	Leaf	Sordariomycetes	Hypocreales	Hypocreales sp.	KH00198	GU017529	Sakayaroj et al. (2010)
Enhalus acoroides	Leaf	Sordariomycetes	Hypocreales	Hypocreales sp.	KH00202	GU017530	Sakayaroj et al. (2010)
Enhalus acoroides	Leaf	Sordariomycetes	Hypocreales	Hypocreales sp.	KH00203	GU017531	Sakayaroj et al. (2010)
Enhalus acoroides	Leaf	Sordariomycetes	Hypocreales	Hypocreales sp.	KH00206	GU017532	Sakayaroj et al. (2010)
Enhalus acoroides	Leaf	Sordariomycetes	Hypocreales	Hypocreales sp.	KH00223	GU017533	Sakayaroj et al. (2010)
Enhalus acoroides	Leaf	Sordariomycetes	Hypocreales	Hypocreales sp.	KH00224	GU017534	Sakayaroj et al. (2010)
Enhalus acoroides	Leaf	Sordariomycetes	Hypocreales	Hypocreales sp.	KH00293	GU017549	Sakayaroj et al. (2010)
Enhalus acoroides	Leaf	Sordariomycetes	Hypocreales	Hypocreales sp.	KH00294	GU017550	Sakayaroj et al. (2010)
Enhalus acoroides	Leaf	Sordariomycetes	Hypocreales	Hypocreales sp.	KH00295	GU017551	Sakayaroj et al. (2010)
Enhalus acoroides	Leaf	Sordariomycetes	Hypocreales	Hypocreales sp.	KH00296	GU017552	Sakayaroj et al. (2010)
Enhalus acoroides	Leaf	Sordariomycetes	Hypocreales	Hypocreales sp.	KH00321	GU017568	Sakayaroj et al. (2010)
﻿Cymodocea serrulata	Leaf	Sordariomycetes	Hypocreales	Trichothecium sp.	ES150	JQ733405	Supaphon et al. (2017)
﻿Cymodocea serrulata	Leaf	Sordariomycetes	Hypocreales	Hypocreales sp.	ES26	JQ733437	Supaphon et al. (2017)
﻿Enhalus acoroides	Leaf	Sordariomycetes	Hypocreales	Trichoderma sp.	ES103	JQ733384	Supaphon et al. (2017)
﻿Enhalus acoroides	Leaf	Sordariomycetes	Hypocreales	Hypocrea sp.	ES23	JQ733422	Supaphon et al. (2017)
﻿Enhalus acoroides	Leaf	Sordariomycetes	Hypocreales	Simplicillium sp.	ES104	JQ733385	Supaphon et al. (2017)
﻿Enhalus acoroides	Leaf	Sordariomycetes	Hypocreales	Trichoderma sp.	ES22	JQ733421	Supaphon et al. (2017)
﻿Enhalus acoroides	Leaf	Sordariomycetes	Hypocreales	Fusarium oxysporum	ES157	JQ733435	Supaphon et al. (2017)
﻿Enhalus acoroides	Leaf	Sordariomycetes	Hypocreales	Acremonium persicinum	ES197	JQ733417	Supaphon et al. (2017)
﻿Halophila ovalis	Leaf	Sordariomycetes	Hypocreales	Trichoderma sp.	ES120	JQ733392	Supaphon et al. (2017)
﻿Halophila ovalis	Root	Sordariomycetes	Hypocreales	Hypocrea sp.	ES30	JQ733424	Supaphon et al. (2017)
﻿Halophila ovalis	Leaf	Sordariomycetes	Hypocreales	Fusarium oxysporum	ES121	JQ733393	Supaphon et al. (2017)
﻿Halophila ovalis	Leaf	Sordariomycetes	Hypocreales	Fusarium oxysporum	ES10	JQ733383	Supaphon et al. (2017)
﻿Thalassia hemprichii	Leaf	Sordariomycetes	Hypocreales	Fusarium oxysporum	ES173	JQ733410	Supaphon et al. (2017)
﻿Thalassia hemprichii	Leaf	Sordariomycetes	Hypocreales	Fusarium oxysporum	ES191	JQ733414	Supaphon et al. (2017)
﻿Thalassia hemprichii	Leaf	Sordariomycetes	Hypocreales	Fusarium oxysporum	ES115	JQ733390	Supaphon et al. (2017)
﻿Thalassia hemprichii	Leaf	Sordariomycetes	Hypocreales	Fusarium oxysporum	ES169	JQ733436	Supaphon et al. (2017)
﻿Thalassia hemprichii	Root	Sordariomycetes	Hypocreales	Fusarium sp.	ES33	JQ733438	Supaphon et al. (2017)
﻿Thalassia hemprichii	Leaf	Sordariomycetes	Hypocreales	Stilbocrea sp.	ES170	JQ733407	Supaphon et al. (2017)
﻿Thalassia hemprichii	Leaf	Sordariomycetes	Hypocreales	Acremonium sp.	ES184	JQ733413	Supaphon et al. (2017)
﻿Thalassia hemprichii.	Leaf	Sordariomycetes	Hypocreales	Acremonium sp.	ES29	JQ733423	Supaphon et al. (2017)
﻿Thalassia hemprichii.	Leaf	Sordariomycetes	Hypocreales	Stephanonectria keithii	ES172	JQ733409	Supaphon et al. (2017)
Enhalus acoroides	Leaf	Sordariomycetes	Calophaeriales	Calosphaeriaceae sp.	KH00282	GU017544	Sakayaroj et al. (2010)
