# Supplementary material for: Fungi, bacteria and oomycota opportunistically isolated from the seagrass, Zostera marina
Source: PLoS One. 2020 Jul 22;15(7):e0236135. doi: 10.1371/journal.pone.0236135 (PMC7375540; doi:10.1371/journal.pone.0236135)
Supplement: S4 Table — Here we report the GenBank accession number and taxonomic information (Phylum, Class, Order, Species, Strain) for each fungal 28S rRNA gene sequence previously used in James et al [73,74] and used here to generate Figs 3–6 and S7–10. (XLSX) [file pone.0236135.s015.xlsx]

## Sheet: Sheet1
S4 Table: Non-seagrass associated fungal isolate sequences used in molecular phylogeny from the literature
Phylum	Class	Order	Species	Strain	Genbank Accession (LSU)	Study
Ascomycota	Arthoniomycetes	Arthoniales	Dendrographa minor	10070	AF279382	James et al. (2006b)
Ascomycota	Arthoniomycetes	Arthoniales	Roccella fuciformis	15572	AY584654	James et al. (2006b)
Ascomycota	Arthoniomycetes	Arthoniales	Simonyella variegata	14310a	AY584645	James et al. (2006b)
Ascomycota	Dothideomycetes	Capnodiales	Capnodium coffeae	CBS 147.52	DQ247800	James et al. (2006b)
Ascomycota	Dothideomycetes	Dothideales	Dothidea sambuci	DAOM 231303	AY544681	James et al. (2006b)
Ascomycota	Dothideomycetes	Pleosporales	Cochliobolus heterostrophus	CBS 134.39	AY544645	James et al. (2006b)
Ascomycota	Dothideomycetes	Pleosporales	Pleospora herbarum	CBS 191.86	DQ247804	James et al. (2006b)
Ascomycota	Dothideomycetes	Pleosporales	Pyrenophora phaeocomes	DAOM 222769	DQ499596	James et al. (2006b)
Ascomycota	Dothideomycetes	Pleosporales	Trematosphaeria heterospora	CBS 644.86	AY016369	James et al. (2006b)
Ascomycota	Eurotiomycetes	Eurotiales	Aspergillus fumigatus		AY660917	James et al. (2006b)
Ascomycota	Eurotiomycetes	Eurotiales	Aspergillus nidulans		AF454167	James et al. (2006b)
Ascomycota	Eurotiomycetes	Eurotiales	Monascus purpureuss	CBS 109.07	DQ782908	James et al. (2006b)
Ascomycota	Eurotiomycetes	Onygenales	Spiromastix warcupii	CBS 576.63	DQ782909	James et al. (2006b)
Ascomycota	Eurotiomycetes	Pyrenulales	Anisomeridium polypori	4237a	DQ782906	James et al. (2006b)
Ascomycota	Eurotiomycetes	Pyrenulales	Pyrenula pseudobufonia	VR 14-VI-02/5	AY640962	James et al. (2006b)
Ascomycota	Eurotiomycetes	Pyrenulales	Pyrgillus javanicus	03.24.03-9	DQ823103	James et al. (2006b)
Ascomycota	Eurotiomycetes	Pyrenulales	Trypethelium sp.	15322b	AY584652	James et al. (2006b)
Ascomycota	Eurotiomycetes	Verrucariales	Agonimia sp.	45172	DQ782913	James et al. (2006b)
Ascomycota	Eurotiomycetes	Verrucariales	Dermatocarpon miniatum	9702	AY584644	James et al. (2006b)
Ascomycota	Eurotiomycetes	Verrucariales	Endocarpon pallidulum	4028	DQ823097	James et al. (2006b)
Ascomycota	Eurotiomycetes	Verrucariales	Staurothele frustulenta	53935	DQ823098	James et al. (2006b)
Ascomycota	Leotiomycetes	Helotiales	Botryotinia fuckeliana	OSC 100012	AY544651	James et al. (2006b)
Ascomycota	Leotiomycetes	Helotiales	Chlorociboria aeruginosa	OSC 100056	AY544669	James et al. (2006b)
Ascomycota	Leotiomycetes	Helotiales	Cudoniella clavus	OSC 100054	DQ470944	James et al. (2006b)
Ascomycota	Leotiomycetes	Helotiales	Dermea acerina	CBS 161.38	DQ247801	James et al. (2006b)
Ascomycota	Leotiomycetes	Helotiales	Geoglossum nigritum	OSC 100009	AY544650	James et al. (2006b)
Ascomycota	Leotiomycetes	Helotiales	Lachnum virgineum	OSC 100002	AY544646	James et al. (2006b)
Ascomycota	Leotiomycetes	Helotiales	Leotia lubrica	OSC 100001	AY544644	James et al. (2006b)
Ascomycota	Leotiomycetes	Helotiales	Mollisia cinerea	OSC 100029	DQ470942	James et al. (2006b)
Ascomycota	Leotiomycetes	Helotiales	Monilinia fructicola	DAOM231119	AY544670	James et al. (2006b)
Ascomycota	Leotiomycetes	Helotiales	Trichoglossum hirsutum	OSC 100017	AY544653	James et al. (2006b)
Ascomycota	Leotiomycetes	Rhytismatales	Coccomyces dentatus	OSC 100021	AY544657	James et al. (2006b)
Ascomycota	Leotiomycetes	Rhytismatales	Potebniamyces pyri	OSC 100199	DQ470949	James et al. (2006b)
Ascomycota	Lichinomycetes	Lichinales	Peltula auriculata	24901	DQ832330	James et al. (2006b)
Ascomycota	Lichinomycetes	Lichinales	Peltula umbilicata	14901a-1	DQ832334	James et al. (2006b)
Ascomycota	Saccharomycetes	Saccharomycetales	Ashbya gossypii		AF113137	James et al. (2006b)
Ascomycota	Saccharomycetes	Saccharomycetales	Candida glabrata		AY198398	James et al. (2006b)
Ascomycota	Saccharomycetes	Saccharomycetales	Debaryomyces hansenii		AF485980	James et al. (2006b)
Ascomycota	Saccharomycetes	Saccharomycetales	Yarrowia lipolytica		AJ616903	James et al. (2006b)
Ascomycota	Sordariomycetes	Diaporthales	Diaporthe eres	CBS 109767	AF408350	James et al. (2006b)
Ascomycota	Sordariomycetes	Diaporthales	Gnomonia gnomon	CBS 199.53	AF408361	James et al. (2006b)
Ascomycota	Sordariomycetes	Hypocreales	Fusarium aff. solani	GJS 89-70	U00748	James et al. (2006b)
Ascomycota	Sordariomycetes	Hypocreales	Fusarium graminearum		AY188924	James et al. (2006b)
Ascomycota	Sordariomycetes	Hypocreales	Hydropisphaera erubescens	ATCC 36093	AY545726	James et al. (2006b)
Ascomycota	Sordariomycetes	Hypocreales	Hypocrea citrina	OSC 100005	AY544649	James et al. (2006b)
Ascomycota	Sordariomycetes	Lulworthiales	Lindra thalassiae	JK 5090A	DQ470947	James et al. (2006b)
Ascomycota	Sordariomycetes	Lulworthiales	Lulworthia grandispora	JK 4686	DQ522856	James et al. (2006b)
Ascomycota	Sordariomycetes	Microascales	Microascus trigonosporus	CBS 218.31	DQ470958	James et al. (2006b)
Ascomycota	Sordariomycetes	Sordariales	Neurospora crassa		AF286411	James et al. (2006b)
Ascomycota	Sordariomycetes	Sordariales	Sordaria fimicola		AY545728	James et al. (2006b)
Ascomycota	Sordariomycetes	Sordariomycetes incertae sedis	Magnaporthe grisea		AB026819	James et al. (2006b)
Ascomycota	Sordariomycetes	Xylariales	Xylaria acuta	ATCC 56487	AY544676	James et al. (2006b)
Ascomycota	Sordariomycetes	Xylariales	Xylaria hypoxylon	OSC 100004	AY544648	James et al. (2006b)
Basidiomycota	Agaricomycetes	Agaricales	Amanita brunnescens	PBM 2429	AY631902	James et al. (2006b)
Basidiomycota	Agaricomycetes	Agaricales	Ampulloclitocybe clavipes	PBM 2474	AY639881	James et al. (2006b)
Basidiomycota	Agaricomycetes	Agaricales	Armillaria mellea	PBM 2470	AY700194	James et al. (2006b)
Basidiomycota	Agaricomycetes	Agaricales	Collybia tuberosa	TENN 53540	AY639884	James et al. (2006b)
Basidiomycota	Agaricomycetes	Agaricales	Coprinopsis cinerea		AF041494	James et al. (2006b)
Basidiomycota	Agaricomycetes	Agaricales	Coprinus comatus	ECV 3198	AY635772	James et al. (2006b)
Basidiomycota	Agaricomycetes	Agaricales	Cortinarius iodes	PBM 2426	AY702013	James et al. (2006b)
Basidiomycota	Agaricomycetes	Agaricales	Echinodontium tinctorium	DAOM 16666	AF393056	James et al. (2006b)
Basidiomycota	Agaricomycetes	Agaricales	Flammulina velutipes	TENN 52002	AY639883	James et al. (2006b)
Basidiomycota	Agaricomycetes	Agaricales	Henningsomyces candidus	Thorn 156	AF287864	James et al. (2006b)
Basidiomycota	Agaricomycetes	Agaricales	Hygrocybe aff. conica	PBM 918	AY684167	James et al. (2006b)
Basidiomycota	Agaricomycetes	Agaricales	Lycoperdon pyriforme	DSH 96-054	AF287873	James et al. (2006b)
Basidiomycota	Agaricomycetes	Agaricales	Marasmius alliaceus	TENN 55620	AY635776	James et al. (2006b)
Basidiomycota	Agaricomycetes	Agaricales	Pleurotus ostreatus	TENN 53662	AY645052	James et al. (2006b)
Basidiomycota	Agaricomycetes	Agaricales	Pluteus romellii	ECV 3201	AY634279	James et al. (2006b)
Basidiomycota	Agaricomycetes	Aphyllophorales	Bondarzewia montana	DAOM 415	DQ234539	James et al. (2006b)
Basidiomycota	Agaricomycetes	Aphyllophorales	Fibulorhizoctonia sp.	LA082103L	AY635779	James et al. (2006b)
Basidiomycota	Agaricomycetes	Aphyllophorales	Fomitopsis pinicola	MB 03-036	AY684164	James et al. (2006b)
Basidiomycota	Agaricomycetes	Aphyllophorales	Grifola frondosa	DSH s.n.	AY629318	James et al. (2006b)
Basidiomycota	Agaricomycetes	Aphyllophorales	Grifola sordulenta	TENN 55054	AY645050	James et al. (2006b)
Basidiomycota	Agaricomycetes	Aphyllophorales	Hyphoderma praetermissum	GEL 2182	AY700185	James et al. (2006b)
Basidiomycota	Agaricomycetes	Aphyllophorales	Phanerochaete chrysosporium		AF287883	James et al. (2006b)
Basidiomycota	Agaricomycetes	Aphyllophorales	Phlebia radiata	FPL6140	AF287885	James et al. (2006b)
Basidiomycota	Agaricomycetes	Aphyllophorales	Ramaria rubella	PBM 2408	AY645057	James et al. (2006b)
Basidiomycota	Agaricomycetes	Boletales	Boletellus projectellus	MB 03-118	AY684158	James et al. (2006b)
Basidiomycota	Agaricomycetes	Boletales	Calostoma cinnabarinum	AW 136	AY645054	James et al. (2006b)
Basidiomycota	Agaricomycetes	Boletales	Suillus pictus	MB 03-002	AY684154	James et al. (2006b)
Basidiomycota	Agaricomycetes	Cantharellales	Clavaria zollingeri	TENN 58652	AY639882	James et al. (2006b)
Basidiomycota	Agaricomycetes	Cantharellales	Hydnum albomagnum	PBM 2512	AY700199	James et al. (2006b)
Basidiomycota	Agaricomycetes	Gautieriales	Gautieria otthii	REG 636	AF393058	James et al. (2006b)
Basidiomycota	Agaricomycetes	Hymenochaetales	Coltricia perennis	DSH 93-198	AF287854	James et al. (2006b)
Basidiomycota	Agaricomycetes	Hymenochaetales	Fomitiporia mediterranea	3/22.7	AY684157	James et al. (2006b)
Basidiomycota	Agaricomycetes	Russulales	Lactarius deceptivus	PBM 2462	AY631899	James et al. (2006b)
Basidiomycota	Agaricomycetes	Russulales	Stereum hirsutum	FPL8805	AF393078	James et al. (2006b)
Basidiomycota	Agaricomycetes	Stereales	Climacodon septentrionalis	ZW s.n.	AY684165	James et al. (2006b)
Basidiomycota	Agaricomycetes	Stereales	Cotylidia sp.	MB-5	AY629317	James et al. (2006b)
Basidiomycota	Agaricostilbomycetes	Agaricostilbales	Agaricostilbum hyphaenes	CBS 7811	AY634278	James et al. (2006b)
Basidiomycota	Dacrymycetes	Dacrymycetales	Calocera cornea	GEL 5359	AY701526	James et al. (2006b)
Basidiomycota	Dacrymycetes	Dacrymycetales	Dacryopinax spathularia	GEL 5052	AY701525	James et al. (2006b)
Basidiomycota	Exobasidiomycetes	Entylomatales	Entyloma holwayi	CBS 111593	AY745721	James et al. (2006b)
Basidiomycota	Exobasidiomycetes	Georgefischeriales	Tilletiaria anomala	CBS 436.72	AY745715	James et al. (2006b)
Basidiomycota	Microbotryomycetes	Microbotryales	Rhodotorula hordea	CBS 6403	AY631901	James et al. (2006b)
Basidiomycota	Microbotryomycetes	Microbotryomycetidae incertae sedis	Colacogloea peniophorae	CBS 684.93	AY629313	James et al. (2006b)
Basidiomycota	Pucciniomycetes	Platygloeales	Platygloea disciformis	IFO 32431	AY629314	James et al. (2006b)
Basidiomycota	Pucciniomycetes	Uredinales	Endocronartium harknessii	CFB 22250	AY700193	James et al. (2006b)
Basidiomycota	Pucciniomycetes	Uredinales	Puccinia graminis		AF522177	James et al. (2006b)
Basidiomycota	Ustilaginomycetes	Ustilaginales	Cintractia sorghi-vulgaris	CBS 104.17	AY745726	James et al. (2006b)
Basidiomycota	Ustilaginomycetes	Ustilaginales	Ustilago maydis		AF453938	James et al. (2006b)
Glomeromycota	Glomeromycetes	Archaeosporales	Geosiphon pyriformis	W4756	AM183920	James et al. (2006b)
Glomeromycota	Glomeromycetes	Diversisporales	Scutellospora heterogama	FL225	DQ273792	James et al. (2006b)
Glomeromycota	Glomeromycetes	Glomerales	Glomus mosseae	UT101	DQ273793	James et al. (2006b)
Glomeromycota	Glomeromycetes	Paraglomerales	Paraglomus occultum	IA702	DQ273827	James et al. (2006b)
Glomeromycota	Glomeromycetes	Glomerales	Glomus intraradices	4695rac-11G2	DQ273828	James et al. (2006a)
Zygomycota	Dimargaritomycetes	Dimargaritales	Dimargaris bacillispora	NRRL 2808	DQ273791	James et al. (2006b)
Zygomycota	Endogonomycetes	Endogonales	Endogone pisiformis	DAOM 233144	DQ273811	James et al. (2006b)
Zygomycota	Entomophthoromycetes	Entomophthorales	Conidiobolus coronatus	NRRL28638	AY546691	James et al. (2006b)
Zygomycota	Entomophthoromycetes	Entomophthorales	Entomophthora muscae	ARSEF3074	DQ273772	James et al. (2006b)
Zygomycota	Harpellomycetes	Harpellales	Orphella aff. haysii	NS-35-W16	DQ273830	James et al. (2006b)
Zygomycota	Harpellomycetes	Harpellales	Smittium culisetae	COL-18-3	DQ273773	James et al. (2006b)
Zygomycota	Kickxellomycetes	Kickxellales	Coemansia reversa	NRRL1564	AY546689	James et al. (2006b)
Zygomycota	Kickxellomycetes	Kickxellales	Spiromyces aspiralis	NRRL22631	DQ273801	James et al. (2006b)
Zygomycota	Mortierellomycetes	Mortierellales	Mortierella verticillata	NRRL6337	DQ273794	James et al. (2006b)
Zygomycota	Mucoromycetes	Mucorales	Phycomyces blakesleeanus	NRRL1555	DQ273800	James et al. (2006b)
Zygomycota	Mucoromycetes	Mucorales	Rhizopus oryzae		AY213626	James et al. (2006b)
Zygomycota	Mucoromycetes	Mucorales	Umbelopsis ramanniana	NRRL5844	DQ273797	James et al. (2006b)
Zygomycota	Zoopagomycetes	Zoopagales	Piptocephalis corymbifera	NRRL2385	AY546690	James et al. (2006b)
Zygomycota	Zoopagomycetes	Zoopagales	Rhopalomyces elegans	NRRL A-10835	DQ273795	James et al. (2006b)
Zygomycota	Entomophthoromycetes	Entomophthorales	Basidobolus ranarum	NRRL34594	DQ273807	James et al. (2006a)
